# Supplementary material for: Structural and mechanistic basis for translation inhibition by macrolide and ketolide antibiotics
Source: Nat Commun. 2021 Jul 22;12:4466. doi: 10.1038/s41467-021-24674-9 (PMC8298421; doi:10.1038/s41467-021-24674-9)
Supplement: Supplementary file 3 — Source Data [file 41467_2021_24674_MOESM3_ESM.xlsx]

## Sheet: Figure 2C
	Figure 2C

## Sheet: Figure 2D
		ERY #1	ERY #2	average
WT		100	100	100
ALR		69.3796	86.0406	77.7101
RLA		89.2039	93.9409	91.5724
ALA		52.1198	50.693	51.4064
AAA		6.39842	9.37259	7.88551

## Sheet: Figure 4A
		Figure 4A

## Sheet: Figure 4B
	TEL #1	TEL #2	average
	100	100	100
	4.0094	3.7636	3.8865
	3.3018	3.0474	3.1746
	4.2452	4.556	4.4006
	2.8301	2.7027	2.7664

## Sheet: Supplementary Figure S9B
			Figure S9B (left panel)					Figure S9B (right panel)
